# Supplementary material for: An in-depth investigation of NAs-induced osteoporosis adverse events: a real-world, network toxicology and molecular docking analysis
Source: Front Med (Lausanne). 2025 Jul 4;12:1605024. doi: 10.3389/fmed.2025.1605024 (PMC12271188; doi:10.3389/fmed.2025.1605024)
Supplement: Supplementary file 2 [file Table_2.XLSX]

## Sheet: bindingDB
ICAM1
TERT

## Sheet: CTD
SLC22A6
ABCC4
SLC22A8
CST3
ABCB4
ACTA2
MMUT
TGFB1
AGT
B2M
CALB1
CMA1
CYP2C9
HAVCR1
LCN2
SPP1

## Sheet: targetnet
ADA
ADORA1
ADORA2A
ADORA3
ADRA2C
DNMT1
DYRK1A
SLC29A1
FDPS
P2RY1
SRC
PNP
S1PR2
HTR4
ABL1
GALR3
CSNK2A1
ADK
IMPDH2
RET
HTR1E
CA5B
NR2F2
RPS6KB1
RORA
AHR
HSP90AB1
CLK1
TLR9
LCK
FLT4
P2RY2
RAC1
TEK
CTDSP1
HTR5A
DUSP3
ADORA2B
GRM4
EGFR
CA5A
CYP2C19
AKT3
FYN
KDR
DRD5
NR2E3
FLT3
PIK3CG
PDE3A
EGLN1
NOS3
ACHE
BCL2A1
CDK7
CYP1A2
SIRT1
NOS1
JAK1
ZAP70
ALPL
CASP9
CYP2C9
HRH2
SIRT2
HCK

## Sheet: total
ICAM1
TERT
SLC22A6
ABCC4
SLC22A8
CST3
ABCB4
ACTA2
MMUT
TGFB1
AGT
B2M
CALB1
CMA1
CYP2C9
HAVCR1
LCN2
SPP1
ADA
ADORA1
ADORA2A
ADORA3
ADRA2C
DNMT1
DYRK1A
SLC29A1
FDPS
P2RY1
SRC
PNP
S1PR2
HTR4
ABL1
GALR3
CSNK2A1
ADK
IMPDH2
RET
HTR1E
CA5B
NR2F2
RPS6KB1
RORA
AHR
HSP90AB1
CLK1
TLR9
LCK
FLT4
P2RY2
RAC1
TEK
CTDSP1
HTR5A
DUSP3
ADORA2B
GRM4
EGFR
CA5A
CYP2C19
AKT3
FYN
KDR
DRD5
NR2E3
FLT3
PIK3CG
PDE3A
EGLN1
NOS3
ACHE
BCL2A1
CDK7
CYP1A2
SIRT1
NOS1
JAK1
ZAP70
ALPL
CASP9
HRH2
SIRT2
HCK
