# Supplementary material for: An in-depth investigation of NAs-induced osteoporosis adverse events: a real-world, network toxicology and molecular docking analysis
Source: Front Med (Lausanne). 2025 Jul 4;12:1605024. doi: 10.3389/fmed.2025.1605024 (PMC12271188; doi:10.3389/fmed.2025.1605024)
Supplement: Supplementary file 3 [file Table_3.XLSX]

## Sheet: CTD
RELA
CASP3
SLC22A6
TNF
NOS2
CASP9
CCL20
CDKN1A
CXCL8
EDN1
HAVCR1
HMOX1
IL1B
MPO
NOS3
PARP1
PTGS2
SLC22A8
TP53
ABCB4
ACACB
BNIP3L
CAT
COX2
CYP2C9
CYP2E1
DDX3Y
EIF2S1
FGB
GJC2
HSD11B1
HSPD1
IRF4
KDM5D
KLF15
LIPE
LONP1
LPIN1
MAPK8
NFKBIA
NR3C1
NT5E
NT5M
OASL2
OR8B53
PPARG
PRKN
SIRT3
USP18

## Sheet: bindingdb
TERT
TCEAL7

## Sheet: targetnet
ADA
ADORA1
AKT3
ADORA3
P2RY1
PNP
DYRK1A
S1PR2
FDPS
ADK
DNMT1
ADRA2C
TLR9
ADORA2A
NR2F2
CSNK2A1
ABL1
RPS6KB1
CA5B
RORA
IMPDH2
SLC29A1
SRC
RET
CCNE2
HSP90AB1
FLT3
GALR3
SIRT1
FYN
DUSP3
AHR
SIRT2
TEK
NOS2
GRM4
P2RY2
BCL2A1
LCK
ALPL
CA5A
HTR1E
CASP9
CDK7
PDE4B
APOBEC3A
DHFR2
CYP3A4
HTR4
CYP2C19
NR2E3
JAK1
CLK1
S1PR5
CA4
KDR
GRIA2
PTPRC
GPR35
ROCK1
CYP17A1
HCK
CTDSP1
FLT4
ANPEP
RAC1

## Sheet: total
RELA
CASP3
SLC22A6
TNF
NOS2
CASP9
CCL20
CDKN1A
CXCL8
EDN1
HAVCR1
HMOX1
IL1B
MPO
NOS3
PARP1
PTGS2
SLC22A8
TP53
ABCB4
ACACB
BNIP3L
CAT
COX2
CYP2C9
CYP2E1
DDX3Y
EIF2S1
FGB
GJC2
HSD11B1
HSPD1
IRF4
KDM5D
KLF15
LIPE
LONP1
LPIN1
MAPK8
NFKBIA
NR3C1
NT5E
NT5M
OASL2
OR8B53
PPARG
PRKN
SIRT3
USP18
TERT
TCEAL7
ADA
ADORA1
AKT3
ADORA3
P2RY1
PNP
DYRK1A
S1PR2
FDPS
ADK
DNMT1
ADRA2C
TLR9
ADORA2A
NR2F2
CSNK2A1
ABL1
RPS6KB1
CA5B
RORA
IMPDH2
SLC29A1
SRC
RET
CCNE2
HSP90AB1
FLT3
GALR3
SIRT1
FYN
DUSP3
AHR
SIRT2
TEK
GRM4
P2RY2
BCL2A1
LCK
ALPL
CA5A
HTR1E
CDK7
PDE4B
APOBEC3A
DHFR2
CYP3A4
HTR4
CYP2C19
NR2E3
JAK1
CLK1
S1PR5
CA4
KDR
GRIA2
PTPRC
GPR35
ROCK1
CYP17A1
HCK
CTDSP1
FLT4
ANPEP
RAC1
